# Supplementary material for: The conservation value of cacao agroforestry for bird functional diversity in tropical agricultural landscapes
Source: Ecol Evol. 2019 Jun 25;9(14):7903–13. doi: 10.1002/ece3.5021 (PMC6662317; doi:10.1002/ece3.5021)
Supplement: Supplementary file 3 [file ECE3-9-7903-s003.xlsx]

## Sheet: Plan1
The conservation value of cacao agroforestry for bird functional diversity in tropical agricultural landscapes Joedison dos S. Rocha, Rudi Ricardo Laps, Caio Graco Machado and Sofia Campiolo
Appendix S3 - All Spearman correlations for all datasets, landscapes (Una and Ilhéus), taxonomic (Richness and Simpson) and functional (FD, sesFD, FEve, sesFEve, Rao, and sesRao) metrics, considering mature forests and cacao agroforestry (cabrucas). Legend: All - considering all recorded species (entire community), Spe - forest specialist (high forest dependency), Gen - habitat generalist (low fo…
Una									Ilhéus
All		Forests							All		Forests
	Richness	Simpson	FD	sesFD	FEve	sesFEve	Rao			Richness	Simpson	FD	sesFD	FEve	sesFEve	Rao
Simpson	(**) 0.686								Simpson	0.967143
FD	(***) 0.790	0.611745							FD	0.985505	0.950997
sesFD	0.121478	0.17647	(**) 0.704						sesFD	0.913	0.879059	0.969549
FEve	-0.377977	-0.561	-0.282812	-0.0117587					FEve	0.886186	0.739836	0.88485	0.837051
sesFEve	-0.102547	-0.331682	0.024596	0.152122	0.558849				sesFEve	-0.925445	-0.967	-0.952234	-0.942249	-0.700701
Rao	-0.0984289	0.132164	-0.182545	-0.193769	0.391349	0.208779			Rao	0.48755	0.435316	0.627629	0.79751	0.536641	-0.627254
sesRao	-0.284154	-0.137963	-0.364826	-0.262509	0.478964	0.252105	(***) 0.952		sesRao	0.331212	0.258395	0.482904	0.676896	0.447013	-0.466489	0.981403
All		Cabrucas							All		Cabrucas
	Richness	Simpson	FD	sesFD	FEve	sesFEve	Rao			Richness	Simpson	FD	sesFD	FEve	sesFEve	Rao
Simpson	0.752								Simpson	0.9093
FD	0.8	0.31939							FD	0.145586	0.123422
sesFD	0.200587	-0.302801	0.747474						sesFD	-0.400565	-0.375422	0.848164
FEve	0.0679842	-0.0125415	-0.264413	-0.498956					FEve	-0.435234	-0.770396	-0.0345842	0.207246
sesFEve	0.485	0.169626	0.454769	0.224006	0.571153				sesFEve	-0.845595	-0.54958	-0.0504807	0.402301	-0.10563
Rao	-0.516819	(**) -0.839	-0.101139	0.378184	-0.134657	-0.146114			Rao	-0.776402	-0.594823	0.44583	0.826626	0.102861	0.845764
sesRao	-0.516683	-0.849	-0.0803571	0.413534	-0.146262	-0.127732	(***) 0.998		sesRao	-0.805844	-0.649725	0.429815	0.828	0.176406	0.833901	0.997193
Spe		Forests							Spe		Forests
	Richness	Simpson	FD	sesFD	FEve	sesFEve	Rao			Richness	Simpson	FD	sesFD	FEve	sesFEve	Rao
Simpson	0.596268								Simpson	0.978
FD	(***) 0.865	0.500848							FD	0.985753	0.976656
sesFD	0.327796	0.186743	(**) 0.757						sesFD	0.917283	0.91	0.969893
FEve	0.269553	0.557087	0.43899	0.458358					FEve	0.38665	0.568906	0.450059	0.45004
sesFEve	0.21754	0.468833	0.183894	0.0194535	(***) 0.607				sesFEve	-0.529996	-0.343132	-0.485331	-0.464036	0.561977
Rao	(**) 0.718	0.596997	(**) 0.745	0.466741	(**) 0.680	0.528			Rao	0.979389	0.968768	0.999225	0.978462	0.443658	-0.491923
sesRao	(**) 0.586	0.296514	(***) 0.684	0.514819	0.538	0.444566	0.444566		sesRao	0.902297	0.931607	0.960275	0.984883	0.597669	-0.309729	0.966363
Spe		Cabrucas							Spe		Cabrucas
	Richness	Simpson	FD	sesFD	FEve	sesFEve	Rao			Richness	Simpson	FD	sesFD	FEve	sesFEve	Rao
Simpson	0.0803119								Simpson	0.841947
FD	0.831906	0.0788232							FD	0.539211	0.868227
sesFD	-0.55204	0.0280551	0.00228931						sesFD	-0.662699	-0.160924	0.255767
FEve	-0.744326	0.108093	-0.453008	0.66548					FEve	0.995516	0.886536	0.616071	-0.589565
sesFEve	-0.494909	-0.1979	-0.530234	0.0832162	0.754618				sesFEve	0.393865	0.809861	0.977117	0.425077	0.478903
Rao	0.467099	-0.557106	0.461442	-0.190007	-0.0656942	0.312764			Rao	-0.242322	0.317856	0.638168	0.882869	-0.152244	0.780332
sesRao	0.431566	-0.673295	0.381295	-0.251391	-0.131526	0.300361	(**) 0.986		sesRao	-0.81881	-0.381816	0.0195901	0.971522	-0.761994	0.199262	-0.761994
Gen		Forests							Gen		Forests
	Richness	Simpson	FD	sesFD	FEve	sesFEve	Rao			Richness	Simpson	FD	sesFD	FEve	sesFEve	Rao
Simpson	(***) -0.778								Simpson	-0.483493
FD	(***) 0.927	(***) 0.826							FD	0.607969	-0.909183
sesFD	0.167022	0.415434	0.517244						sesFD	0.228868	-0.857	0.911892
FEve	0.568103	0.508904	0.516315	-0.0648602					FEve	0.870413	0.00366275	0.219681	-0.174635
sesFEve	0.291532	-0.0277812	0.0744408	(**) -0.540	0.485031				sesFEve	0.950036	-0.187649	0.371688	-0.0317632	0.980254
Rao	0.524679	(**) 0.759	(***) 0.728	(**) 0.664	0.617159	-0.113072			Rao	0.506561	-0.962387	0.785242	0.689566	0.0207248	0.217987
sesRao	(**) -0.674	-0.462947	-0.436859	0.360555	-0.469546	-0.457708	0.0110601		sesRao	0.483561	-0.976181	0.8101	0.732507	-0.00876768	0.188994	0.99803
Gen		Cabrucas							Gen		Cabrucas
	Richness	Simpson	FD	sesFD	FEve	sesFEve	Rao			Richness	Simpson	FD	sesFD	FEve	sesFEve	Rao
Simpson	0.766131								Simpson	0.930109
FD	0.814288	0.345499							FD	0.409724	0.0462778
sesFD	0.335029	-0.205389	0.819521						sesFD	-0.572989	-0.8337	0.51284
FEve	-0.207456	0.346016	-0.612931	-0.799547					FEve	0.458512	0.100157	0.998461	0.465502
sesFEve	-0.423719	0.027874	-0.840111	(**) -0.943	(***) 0.823				sesFEve	0.185333	-0.176788	0.93417	0.663917	0.924379
Rao	0.869117	0.573662	(**) 0.797	0.440282	-0.468798	-0.61364			Rao	-0.364969	-0.465754	0.134741	0.46158	0.120007	0.474457
sesRao	0.0241471	-0.535876	0.327507	0.528191	-0.827292	-0.498585	0.352238		sesRao	-0.594006	-0.695865	0.0887489	0.636343	0.059701	0.435977	0.959601
FGr		Forests							FGr		Forests
	Richness	Simpson	FD	sesFD	FEve	sesFEve	Rao			Richness	Simpson	FD	sesFD	FEve	sesFEve	Rao
Simpson	(***) 0.790								Simpson	0.407349
FD	(***) 0.767	0.727157							FD	0.551068	-0.10537
sesFD	0.040714	0.212848	(**) 0.670						sesFD	-0.801527	-0.514212	0.0549438
FEve	-0.497108	-0.529273	-0.516616	-0.226807					FEve	0.642676	0.884985	0.369739	-0.459779
sesFEve	-0.219243	-0.45816	-0.147076	0.0477566	0.623953				sesFEve	0.471072	0.912219	-0.322381	-0.761468	0.703381
Rao	-0.365032	-0.101185	-0.201982	0.142407	0.217867	0.043942			Rao	-0.648651	-0.560036	0.277625	0.973219	-0.397988	-0.833048
sesRao	(***) -0.812	(***) -0.734	(**) -0.606	0.0215724	0.46516	0.337256	(**) 0.735		sesRao	-0.644382	-0.691702	0.268428	0.951819	-0.524698	-0.912487	0.985668
FGr		Cabrucas							FGr		Cabrucas
	Richness	Simpson	FD	sesFD	FEve	sesFEve	Rao			Richness	Simpson	FD	sesFD	FEve	sesFEve	Rao
Simpson	(***) 0.816								Simpson	0.879749
FD	(**) 0.946	(**) 0.778							FD	0.707983	0.725728
sesFD	0.300958	0.272816	0.590892						sesFD	-0.183514	-0.0530318	0.562238
FEve	-0.806132	-0.644733	(**) -0.934	-0.76					FEve	-0.814563	-0.761849	-0.212607	0.674943
sesFEve	-0.382381	-0.32499	-0.603878	(***) -0.847	0.615649				sesFEve	-0.665444	-0.423692	0.0491567	0.835017	0.889877
Rao	0.398033	0.37885	0.619244	0.740904	-0.646606	-0.586319			Rao	-0.360545	-0.0303687	0.353519	0.883957	0.643352	0.917805
sesRao	-0.0271263	-0.144025	0.232548	0.648136	-0.300976	-0.586319	-0.53844		sesRao	-0.670427	-0.401802	0.0329765	0.813527	0.86773	0.997791	0.926896
Inv		Forests							Inv		Forests
	Richness	Simpson	FD	sesFD	FEve	sesFEve	Rao			Richness	Simpson	FD	sesFD	FEve	sesFEve	Rao
Simpson	(**) 0.624								Simpson	0.834703
FD	(**) 0.755	0.503141							FD	0.882826	0.480876
sesFD	0.102572	0.0717789	(***) 0.727						sesFD	0.0713398	-0.466149	0.526143
FEve	0.000550415	-0.259342	0.024297	0.102046					FEve	0.893835	0.503719	0.987962	0.459073
sesFEve	0.174578	-0.0515779	0.172857	0.129752	0.547319				sesFEve	0.159958	-0.0983307	0.277147	0.155057	0.404876
Rao	-0.136515	-0.0266116	-0.221199	-0.16264	0.500849	0.314293			Rao	-0.471912	-0.615787	-0.176786	0.577767	-0.311778	-0.606025
sesRao	-0.288581	-0.265064	-0.329796	-0.163379	-0.163379	0.3062	(***) 0.961		sesRao	-0.568199	-0.691107	-0.270182	0.54432	-0.396593	-0.570274	0.993424
Inv		Cabrucas							Inv		Cabrucas
	Richness	Simpson	FD	sesFD	FEve	sesFEve	Rao			Richness	Simpson	FD	sesFD	FEve	sesFEve	Rao
Simpson	0.765								Simpson	0.939
FD	0.819153	0.407094							FD	0.34178	0.220787
sesFD	0.0320334	-0.341424	0.596516						sesFD	-0.382534	-0.451239	0.737352
FEve	0.0732652	-0.102011	-0.26397	-0.597893					FEve	-0.164535	-0.461053	-0.169583	-0.0682012
sesFEve	0.281685	-0.186821	0.295017	0.047603	0.684565				sesFEve	-0.815271	-0.568921	-0.518055	0.0870298	-0.344229
Rao	-0.666667	(**) -0.924	-0.253827	0.466327	-0.136211	0.0742658			Rao	-0.844402	-0.647254	-0.121304	0.497633	-0.377179	0.905823
sesRao	-0.733	(**) -0.961	-0.348128	0.399964	-0.0665373	0.0666177	(**) 0.990		sesRao	-0.899	-0.736035	-0.133018	0.523655	-0.261007	0.891	0.992355
Reference
¹Hothorn, T., Hornik, K., van de Wiel, M.A., Winell, H., Zeileis, A. (2015). Implementing a Class of Permutation Tests: The coin Package.Version 1.1-2.
